# Supplementary material for: Perioperative Interventions Based on Fasting Protocols and Carbohydrate Loading in Non-Cardiac Surgery in Older Adults: A Scoping Review
Source: Medicina (Kaunas). 2026 Apr 15;62(4):756. doi: 10.3390/medicina62040756 (PMC13117845; doi:10.3390/medicina62040756)
Supplement: Supplementary file 1 [file medicina-62-00756-s001.zip]

Archive with 1 entries (1 files):
- medicina-4190982-supplementary.pdf
